# Supplementary material for: Live Cell Imaging by Förster Resonance Energy Transfer Fluorescence to Study Trafficking of PLGA Nanoparticles and the Release of a Loaded Peptide in Dendritic Cells
Source: Pharmaceuticals (Basel). 2023 May 31;16(6):818. doi: 10.3390/ph16060818 (PMC10304224; doi:10.3390/ph16060818)
Supplement: Supplementary file 1 [file pharmaceuticals-16-00818-s001.zip]

Archive with 1 entries (1 files):
- pharmaceuticals-2392201-supplementary.pdf
